# Supplementary material for: “Just a knife wound this week, nothing too painful”: An ethnographic exploration of how primary care patients experiencing homelessness view their own health and healthcare
Source: PLoS One. 2024 Jul 9;19(7):e0299761. doi: 10.1371/journal.pone.0299761 (PMC11232971; doi:10.1371/journal.pone.0299761)
Supplement: S1 Dataset — (XLSX) [file pone.0299761.s001.xlsx]

## Sheet: Participant Characteristics
Unit of Analysis	Table 1 Data: Participant Characteristics
Participant Pseudonym	Gender	Age Estimate	Level of Exchange	Housing Status	State of Addiction	OST	Alcohol	Migrant Status
Aileen	F	40-50	In-Depth Conversation	Long-term, independent housing	In recovery	Y		Irish
Ailis	F	20-30	Short Conversation	Homeless hostel	Active addiction			Irish
Aine	F	40-50	Observe	Sleeping rough	Active addiction	Y		Irish
Alannah	F	30-40	In-Depth Conversation	Family	Active addiction	Y		Irish
Brigid	F	30-40	Observe	Homeless hostel	No addiction			African migrant
Brendan	M	40-50	In-Depth Conversation	Long-term, independent housing	In recovery			Irish
Caoimhe	F	20-30	Short Conversation	Long-term, independent housing	In recovery	Y		Irish
Cara	F	20-30	In-Depth Conversation	Sleeping rough	Active addiction	Y		Irish
Cathleen	F	20-30	In-Depth Conversation	Sleeping rough	Active addiction	Y		Irish
Eileen	F	20-30	Short Conversation	Homeless hostel	Active addiction	Y		Irish
Eimear	F	30-40	In-Depth Conversation	Long-term, independent housing	Active addiction	Y		Irish
Gavin	M	40-50	Short Conversation	Long-term, independent housing	Active addiction	Y		Irish
Hannah	F	20-30	In-Depth Conversation	Direct Provision	No addiction			African migrant
Jean	F	40-50	In-Depth Conversation	NA	Active addiction		Y	Irish
Jack	M	30-40	In-Depth Conversation	Family	Active addiction	Y		Irish
Jamie	M	60-70	Observe	Sleeping rough	Active addiction		Y	Irish
Kaleigh	F	30-40	In-Depth Conversation	Homeless hostel	No addiction			Eastern European migrant
Kevin	M	30-40	Observe	Homeless hostel	Active addiction	Y		Irish
Ken	M	40-50	In-Depth Conversation	Sleeping rough	No addiction			Middle Eastern migrant
Kieron	M	30-40	In-Depth Conversation	Family	Active addiction	Y		Irish
Leah	F	30-40	Observe	Homeless hostel	Active addiction	NA		Irish
Lorna	F	20-30	Short Conversation	NA	Active addiction	NA		Irish
Lorcan	M	40-50	In-Depth Conversation	Sleeping rough	In recovery			Irish
Leo	M	20-30	Short Conversation	Homeless hostel	Active addiction	Y		Irish
Leonard	M	20-30	In-Depth Conversation	Family	Active addiction		Y	Irish
Luke	M	50-60	Short Conversation	Long-term, independent housing	Active addiction		Y	Irish
Lucy	F	40-50	Short Conversation	Long-term, independent housing	In recovery	Y		Irish
Man1	M	50-60	Observe	Homeless hostel	Active addiction	Y		Irish
Man2	M	30-40	Observe	Homeless hostel	Active addiction	Y		Irish
Man3	M	20-30	Observe	Homeless hostel	Active addiction	Y		Irish
Man4	M	30-40	Observe	Homeless hostel	Active addiction	NA		Irish
Man5	M	20-30	Observe	NA	Active addiction	NA		Irish
Man6	M	30-40	Observe	Homeless hostel	Active addiction	Y		Irish
Man7	M	30-40	Observe	Homeless hostel	Active addiction	Y		Irish
Man8	M	20-30	Short Conversation	Homeless hostel	No addiction			Irish
Man9	M	40-40	Short Conversation	Homeless hostel	No addiction			Irish
Man10	M	30-40	Observe	NA	Active addiction	Y		Irish
Man11	M	30-40	Observe	Homeless hostel	Active addiction		Y	Irish
Man12	M	20-30	Observe	Homeless hostel	Active addiction		Y	Irish
Man13	M	50-60	Observe	NA	Active addiction	Y		Irish
Man14	M	20-30	Short Conversation	NA	No addiction			African migrant
Man15	M	30-40	Observe	Family	Active addiction	Y		Irish
Man16	M	30-40	Observe	NA	Active addiction	Y		Irish
Man17	M	20-30	Observe	NA	Active addiction	Y		Irish
Michael	M	40-50	Observe	Homeless hostel	Active addiction	Y		Irish
Maeve	F	30-40	Observe	NA	In recovery	NA		Irish
Nora	F	40-50	In-Depth Conversation	Long-term, independent housing	In recovery	Y		Irish
Pauline	F	60-70	In-Depth Conversation	Homeless hostel	Active addiction		Y	Irish
Pamela	F	50-60	In-Depth Conversation	Homeless hostel	Active addiction	Y		Irish
Paul	M	60-70	Observe	Homeless hostel	Active addiction	Y		Irish
Róisín	F	20-30	In-Depth Conversation	Sleeping rough	Active addiction	Y		Irish
Ryan	M	20-30	In-Depth Conversation	Homeless hostel	Active addiction	Y		Irish
Sara	F	50-60	Observe	Homeless hostel	Active addiction	Y		Irish
Sean	M	60-70	In-Depth Conversation	Homeless hostel	Active addiction		Y	Irish
Tristan	M	40-50	In-Depth Conversation	Homeless hostel	Active addiction			Irish
Tyler	M	40-50	Short Conversation	Homeless hostel	Active addiction	Y		Irish
Tierney	M	60-70	Short Conversation	Homeless hostel	Active addiction	Y		Irish
Timmy	M	20-30	In-Depth Conversation	Family	Active addiction	Y		Irish
Teresa	F	30-40	Short Conversation	Homeless hostel	Active addiction	Y		Irish
Warren	M	30-40	In-Depth Conversation	Homeless hostel	No addiction			Asian migrant
Wyatt	M	40-50	Observe	Homeless hostel	Active addiction	Y		Irish
Woman1	F	20-30	Observe	Homeless hostel	Active addiction	Y		Irish
Woman10	F	50-60	Short Conversation	NA	No addiction			Eastern European migrant
Woman2	F	40-50	Observe	Homeless hostel	Active addiction	Y		Irish
Woman3	F	30-40	Observe	Homeless hostel	In recovery	Y		Irish
Woman4	F	20-30	Observe	Homeless hostel	Active addiction	Y		Irish
Woman5	F	30-40	Observe	Homeless hostel	Active addiction	NA		Irish
Woman6	F	40-50	Observe	Homeless hostel	Active addiction	NA		Irish
Woman7	F	30-40	Observe	Homeless hostel	Active addiction	NA		Irish
Woman8	F	40-50	Observe	Homeless hostel	Active addiction	NA		Irish
Woman9	F	50-60	Observe	Homeless hostel	Active addiction	Y		Irish
Woman11	F	30-40	Observe	Homeless hostel	Active addiction	Y		Irish
Woman12	F	20-30	Observe	Homeless hostel	Active addiction	Y		Irish
Woman13	F	40-50	Observe	NA	Active addiction	Y		Irish
TOTAL COUNT	74
TOTAL COUNT (M)	36
TOTAL COUNT (W)	38

## Sheet: Metadata
Use	Variable	Decription	Modalities
Unit of Analysis	Participant Pseudonym	All participants are given a gender-appropriate pseudonym.
Table 1 Data: Participant Characteristics	Gender	Participant gender	Man (M) Woman (W)
	Age Estimate	Estimated age of participant	20-30 30-40 40-50 50-60 60-70
	Level of Exchange	Level of exchange between the researcher and participant	In-depth conversation Short conversation Observation
	Housing Status	Current housing status	Homeless hostel Sleeping rough Family (means living with family) Direct Provision Long-term, independent housing NA (not available)
	State of Addiction	Observed level of substance use during the study observation period	Active addiction (observed compulsive substance seeking and use) In recovery (stabilised substance use) No addiction (no past or present experiences of addiction)
	OST	Client observed to be on opioid substitution treatment (OST), either methadone or suboxone	Y (yes) Blank (no) NA (not available)
	Alcohol	Client's primary and/or only problem substance is alcohol	Y (yes) Blank (no) NA (not available)
	Migrant Status	Client's nationality	Irish citizen African migrant Middle Eastern migrant Asian migrant Eastern European migrant

## Sheet: Field Note Data Excerpts
	Thematic Analysis Data	Codebook
Participant Pseudonym	Relevant Field Note Excerpt(s)
Aileen	Aileen is a middle-aged woman who lived abroad for many years but is from Dublin. She has struggled with drug addiction but has been clean for two years. She started coming to the Clinic when she got back from abroad and learned there was a place with accessible care. Aileen says she got clean when she used one time with her daughter. She said she wasn’t able to put her head on the pillow that ni…
Ailis	Ailis is a different story. Despite having respiratory issues, she has been on a waiting list for drug treatment for about a year now. In the meantime, she stays in a hostel in a room with 9 other people. She says the drug use/alcohol is rampant, it’s like a party all of the time, and impossible to stay away from. She called her mother yesterday saying that she couldn’t do it anymore, that it was…
Aine	A woman tells her friends that ‘her man’ is getting out next week, saying ‘you know what that means.’ She feels nervous about this. The next time she comes in, they're together and she is visibly more subdued.
Alannah	Alannah is the woman who said, ‘I know her, she doesn’t make eye contact!’ about me, so I remember her well. A member of staff asks if she’d be willing to talk to me. She agrees quickly. As we’re walking into the nurses office, I say ‘Alannah I remember you because the last time you said I was the girl who didn’t make eye contact. Did you notice today I looked you directly in the eye?’ We laugh a…
Brigid	Two women see Brigid in the waiting room and come in, giving out about her to a member of staff. I find out later that Brigid is one of the women’s roommates who was accused of stealing something. Brigid has been coming to the clinic since the beginning of my research for an abscess on her leg. She is a migrant and doesn’t speak much English. As the woman (her roommate) leaves the clinic, she yel…
Brendan	Brendan tells me about his experience with addiction. He decided, for himself, that he was ready to get clean. However, when he went to see the GP he was told that he needed to be started on Methadone – which he didn’t want. He wanted to be put straight into rehab. He had his own plan for recovery that was only taken into account when he went to see a different doctor. He says there’s a need for …
Caoimhe	I meet Caoimhe and her new baby. She says her healthcare is going great, that everything’s great at the clinic. She has a one-room apartment and is happy because today she gets to pick up 7 paintings and a laundry basket that she found for 20 euro. With the arrival of her baby, she gets to step away from the clnic and go to a mainstream GP practice which she is happy about.
Cara	Cara starts by saying that more attention needs to be paid to domestic violence/sexual assault. She had been assaulted by a partner and eventually went to a women’s shelter. Only, her attacker found her there and the shelter through her out immediately. She then became homeless, living out of her car for a while. She says that being homeless is very rough for a woman. “If you have drugs in your b…
Cathleen	Cathleen is having a horrible day. She missed her appointment last Wednesday (methadone) and so ran out of her methadone on Sunday. She used street drugs Monday and Tuesday.Cathleen’s partner beat her last night, and again this morning. Multiple punches to the face. He accused her of stealing [money]. “Do I look like I have [that kind of money]?! If I did I wouldn’t be here. I’d be out getting hi…
Eileen	I ask Eileen how she’s doing. She says that she relapsed two weeks ago. She's very angry this morning, saying, "I'm barely holding it together." I make two mistakes with Eileen. The first, she says she relapsed two weeks ago and hasn’t been feeling well today. I say, “That’s a bad day” and she says, “It’s a bad week. Two weeks.” The next, is that she tells me she has a lapsis and I say, “What’s t…
Eimear	Eimear is explaining that she’s terrified. As we’re speaking, she starts to break down. She tells me that the man who violently assaulted her just got out of prison on compassionate grounds. “Where is the compassion for me?!” she says. She saw him on the street that morning and had to get off the bus to get sick. A member of staff asks if she’s gone to the guards after running into the man who as…
Gavin	Gavin is in this week for, "Just a knife wound this week, nothing too painful." He explains that he won't go to the hospital any more because he'll have to give up the name of the guy who stabbed him. When he's back out on the street, that guy will send somebody for him. "No chance I'm doing that." He shows me how he took care of things himself with superglue. Gavin tells me about a man, a refuge…
Hannah	Hannah tells me she is from East Africa . She’s been in Dublin for several months and is on her own. She is part of Direct Provision. Her family is split between her home country and other European countries. She works in a sports warehouse and is about to start a new job as a security guard as well. "When will you sleep?" I ask. She laughs, "On the bus!"
Jean	Jean is on her second week of alcohol detox. She is very shaky. She sings the praises of the clinic. She says that one of the clinic GPs met her at a different clinic and was able to get her into the detox program. She says without him, she wouldn’t have had a chance. She says she had to start detox. She doesn’t say why, but that it had to happen. She says her sister – who also is an alcoholic – …
Jack	Jack is a young man, maybe mid-30s. I introduce myself and explain that I’m looking at any health care needs he might have that aren’t being met. He says he’s pretty happy with the services and explains his situation to me. Jack has been struggling with addiction since [he was a teenager]. He comes from a house with an alcoholic father who was abusive. He has children but hasn’t seen them in a wh…
Jamie	Jamie - after being on hold for 40 minutes - is told on the Freephone that he can’t access a bed for the night because he’s not from Dublin. He’s advised to go home to his home county (which he will not do). He’s sleeping rough but without a tent because he doesn’t have a place to store one during the day. I notice that his duffle bag is heavy and hard to carry around all day while he is on crutc…
Kaleigh	When lockdown finished – Kaleigh found herself homeless. She went to a woman’s hostel (she calls this a woman’s prison) which she said was horrible. She speaks of ‘heroin blood’ on the ceiling from people shooting up. She doesn’t do drugs but claims that they were everywhere. She also speaks of sharing a room with LGBT women who made fun of her for reading her Bible. Kaleigh is a devout Christian…
Kevin	Kevin is visibly drowsy. There is drool coming from his mouth and he seems uninterested in surroundings, with his eyes glazed over. When members of staff, or those around him, try to speak to him he manages no more than a grunt in reply. At the end of my visit, I learn from staff that he is on antipsychotic medication which is affecting his speech.
Ken	Ken has been in Ireland a month or two. He literally fled for his life. His wife and children, his family, are still [in his home country]. It took him months to get to Ireland. He says it was the hardest period of his life. When I asked how he came to be in Ireland he says that he had asked the ‘gatekeeper’ or whoever it was that decided his destination to be somewhere safe and where he could ea…
Kieron	Kieron says he’s pretty happy with the medications he’s on at the minute. He has severe anxiety and doesn’t know how he’d function without his anti-anxiety meds. He needs them to be able to leave the house, to be in crowds. “Without me tablets I’m hopeless.” He's come to the clinic for wound care. He was stabbed in the back a week ago. He went to the hospital – more for a place to stay than anyth…
Leah	Leah tells her friend that she's in to see about a cracked rib. She was kicked out of her hostel last night and borrow's her friend's phone to ring the Free phone. She doesn't know why she was kicked out, she said the staff made her leave with no explanation. She's in pain and struggling to carry a shopping bag with her belongings.
Lorna	I introduce myself and explain that I’m trying to see if she has any have any health needs that aren’t being met currently. She nods. ‘Are you happy with your health care?’ Yes. ‘And things are all good here in the clinic?’ Yes. ‘So nothing you’d like to change or improve?’ ‘No’. I realise that it’s too big of questions to start with. I reverse and tell her I like her shoes. ‘They’re too big for …
Lorcan	Lorcan tells me his story. He first started using at age 13 – weed, mostly, and alcohol – which transitioned to heroine by age 14. He’s in his 30s now, so has been using for ‘forever’ as he puts it. He’s six months abstinent now. He’s been chronically homeless (though he has his own place now). He says he was in prison, in and out of prison. He was sent to into a residential stabilisation progamm…
Leo	Another man – Leo – comes in. He, Tyler, and Teresa go back to discussing accommodation. They start on about a woman staff member who is “very condescending.” They – all three—seem to hate this. Tyler does an impression of her where, in a fake, giddy voice, he says, “Oh hiiii how are you?!”.
Leonard	Leonard is in the clinic for sleep difficulties, he hasn’t been sleeping well the past while. He is very happy with services in the clinic and has no complaints regarding his healthcare. Leaonard is set to go into rehab for the first time in January and has over ten court dates lined up in the meantime. If the judges find him guilty, he will go to prison and not to rehab. He doesn’t seem too conc…
Luke	Pauline is having a hard time speaking, or at least speaking quickly, which is why she put me on the phone. She sees Luke, across the aisle. He’s been in the clinic often. I recognize him as the man who came in once with Tesco shopping bags on his feet to cover his wounds. Luke knows Pauline’s ex and comes over to get his number. Pauline says they know each other from drinking. Both suffer from a…
Lucy	I explain that I’m doing research at UCD and ask Lucy how her healthcare is going and if she feels she could be better supported anyway. She has little to say about her healthcare, at first. She says the clinic is good. She’s been on methadone for [nearly a decade] and hasn’t used during those. I ask her how she manages when there’s such easy access to drugs across the street from the clinic and …
Man1	While in the waiting room, a member of staff exchanges with a client (Man 1) with one leg who wants to get someone to look at his leg. He and a member of staff go head-to-head. Man 1 wants to see a certain doctor. A member of staff says he needs to see a different GP (who calls out from the examining room that he’ll be with him shortly). Man 1 is incensed that he has to see this other GP. He says…
Man2	Man 2 tells his friend about seeing someone die in his hostel. He walked into a room and, seeing a man struggling to breathe, started to put him on the floor to do CPR. A security guard came in and told Man 2 to get back into his room. The person he was trying to help ended up dying.
Man3	Patients also talk about needing longer methadone prescriptions (normally Tuesday, Thursday, Sunday) but two ask members of staff to skip Sunday because they are going home to see their mothers (Man 3, Woman 4)
Man4	On separate occasions, I watch 3 individuals (Man4, Woman 5, Jamie) spend over an hour on hold with the Free Phone (calling and being number 27… but phone cuts off after an hour?! Wasted time). Man 4 called out at one point, "What are they having their tea and biscuits?!"
Man5	Man 5 says to a friend that last night he was leaving the pub after watching the first few fights to go home for the main event when the police kicked a man outside the pub and he was brown bread. [Brown bread = dead].
Man6	This morning, three different people mention sleeplessness or being exhausted (Man 6, Man 7, Woman 9).
Man7	This morning, three different people mention sleeplessness or being exhausted (Man 6, Man 7, Woman 9).
Man8	Two men (Man 8, Man 9) are chatting about trying to sign up for job seekers. Man 8 just got kicked out of his house after an altercation with his wife and is staying in a homeless hostel.
Man9	Two men (Man 8, Man 9) are chatting about trying to sign up for job seekers.
Man10	One of the men in the group, a younger man (Man 10), says that he’s on benzo maintenance (no methadone) but wants to be off in three weeks. He’s getting handed stacks of pills but doesn’t know why, “I’m trying to get off this stuff, I don’t want to be on these forever.”
Man11	A man (Man 11) comes into the waiting room with his friend and slowly sinks into a chair. His hood is wrapped tightly around his face but I can see mucus running from his nose. His friend talks to him, receiving only grunts in return. He turns to explain to those around him that his friend is on day 3 of his alcohol detox and having a horrible time. He was told to try and rest but, as his friend …
Man12	Man 12, who I've seen several times in the clinic, is going through withdrawal as he sits. He shows a friend that his hands are shaking and I see visible tremors in his face. After a few minutes, he leaves with a "fuck this." When he comes back about 30 minutes later, he seems better, calmer. He says he found 2euro on his way out the door which was a "gift from God." With it, he was able to buy s…
Man13	There’s another young man (Man 17) that comes in at one point and is very upset that he can’t start a community detox now. He’s told he has to keep a drug diary and is enraged by this. “I need help NOW.” Two members of staff try and explain that everyone has to follow the same protocol. Eventually, another man in the clinic (Man 13) calls him over. It’s hard to hear everything that’s said but Man…
Man14	I speak casually for several minutes with an immigrant from South Africa (Man 14). He's working long hours. He goes on a long tangent about how Covid-19 is a hoax. He makes sure that I know he is different from the other people attending the clinic. He's never drank or used drugs a day in his life.
Man15	A man (Man 15) who comes regularly to the clinic is working to reduce his methadone dose so as to enter residential treatment. He mentions needing to see a dentist to a member of staff but was told he couldn't access thefree, low threshold service because he has a medical card. Another visit, he comes in very upset. He tells a member of staff that he was scheduled to enter residential treatment t…
Man16	When asked by a friend if he wanted to try a benzo detox, I hear Man 16 say, “I’m not addicted! Just have me two packs a week." When he gets paid, he splashes out. Those pills completely knock him out. He woke up today thinking it was Sunday, but it was Monday.
Man17	There’s another young man (Man 17) that comes in at one point and is very upset that he can’t start a community detox now. He’s told he has to keep a drug diary and is enraged by this. “I need help NOW.” Two members of staff try and explain that everyone has to follow the same protocol. Eventually, another man in the clinic (Man 13) calls him over. It’s hard to hear everything that’s said but Man…
Michael	Michael comes in. I see him nearly every Monday I’m in. Generally, he is quite nice. He does like to ‘pretend wrestle’ with other clients. Today, he’s extremely agitated. His hands are shaking, he’s speaking very loudly, and there is foam at his mouth. He says he needs to see the GP immediately. He’s nearly yelling. A member of staff tells him to sit down. He comes to the chair next to me, at thi…
Maeve	A woman named Maeve sits next to me. I overhear her talking with a clinic key worker she has met in the past. She says she’s doing much better. She’s finishing her detox. A peer support worker gives Maeve the number for a man leading an After Care programme on Thursday nights. She’s very appreciative
Nora	Nora is on suboxone and is satisfied with this. She has been on methadone in the past. She has a son who has lived with her in the past but does not live with her now. She sees him once a week. She’s part of a women’s recovery group down the street that she loves. I ask if Nora has access to mental health support and she mentions this group. She also has a therapist who means a lot to her. He was…
Pauline	Pauline says out front of the clinic, people come and offer her drugs. One time – the same man approached her four times. Finally, a friend had to tell him to leave her alone. Pauline has ‘Never touched the stuff’. She is careful to put space between herself [not physical space, but in conversation] and the people who are in the clinic for methadone. She tells me about her kids, all adults, one o…
Pamela	I introduce myself to Pamela and explain that I am looking to see if she has any unmet healthcare needs. I’ll try and speak from her point of view to best convey what she told me, “Well, I’m really having a hard time. I lost me sister recently and the hostel I was staying at, where I had friends, kicked me out on Friday and I don’t know why. They wouldn’t tell me why. And the new hostel I’m in, i…
Paul	I’m seated next to Paul (50s-60s) who knows a few in the room. He mentions that ‘Five more dead. Found in their rooms.’ He is likely referring to individuals living in homeless hostels. He appears to live in one of these as well. Paul is talking to Tierney, also in his 50s-60s who uses a walker (also his chair). The two are catching up with each other. They talk about having scrambled eggs for br…
Róisín	I talk to Róisín, who is there with her partner. I explain a little about the project. I ask her how her healthcare is going. She says she likes the clinic a lot, that she can finally be honest. She said that before, with GPs, she was never honest for fear of being judged. She says someone at a homeless service told them about the clinic four months ago and they’ve been coming ever since. She say…
Ryan	A member of staff introduces me to Ryan. We go into the room across the hall. I ask Ryan my leading question – if he feels there’s anything he’d like to change about his healthcare. He says that the clinic is great, everyone is great. He’s been coming here for 20 years, since he was a teenager. Ryan says everything’s grand and I can sense that the conversation will stall. I say one thing I’ve hea…
Sara	I find out later from a member of staff that Sara ‘got a box’ last Friday outside the clinic by the man who had raped her five years ago.
	Sean is in his late 60s, and has a broken hip for which he uses a crutch. Sean tells me a lot about his life. He has broken his arm/wrist multiple times, making it uncomfortable to use the crutch for his hip. Sean suffered from crack cocaine addiction for 30 years but made a complete recovery. In the past year, he turned to alcohol (and eventually alcoholism) in relation to his dog being taken aw…
Tristan	Tristan is worried because he can’t get a hold of family and hasn’t chatted to anyone in weeks. Tristan is hearing voices. “They’re telling me to do bad things.” He doesn’t want to see a mental health nurse, saying “I’ll be alright.”
Tyler	I get to speak to Tyler for a little bit. He says he has HIV, diagnosed for many years. He takes two tablets a day. “Don’t forget, undetectable means untransmissible!” He says the tablets allowed his immune system to improve enough to be able to fight off Hep C as well, so he is currently Hep C free. He says the stigma against HIV is getting a little better over time. Tyler says that the hostels …
Tierney	I recognize Tierney from my first visit to the clinic. He has a walker and tends to walk around the clinic. He paces for a while before sitting next to me. I say the walker is handy enough, like bringing your own chair with you. He opens up to me for a while. He tells me that his sister comes into the clinic as well. He had another sister as well who died last year. “I miss her something awful” h…
Timmy	I tell Timmy a little about the project. He says if he could change something, it would be needing to come in for his methadone every two weeks [I also heard him tell a member of staff that he didn’t want to be on the stuff forever]. This seems to be a common theme]. He wishes there was a landline at the clinic that you could call it in. He has a key worker that can come in for him, but she is go…
Teresa	Today, Michael’s extremely agitated. His hands are shaking, he’s speaking very loudly, and there is foam at his mouth. He says he needs to see the GP immediately. He’s nearly yelling. A member of staff tells him to sit down. He comes to the chair next to me, at this point he’s shaking intensely. He says no one would give him weed which is why he’s panicking. He needs something. He takes off his s…
Warren	Warren had an accident and severely injured his legs, resulting in needing a wheelchair. He is from Southern Asia and is trying to bring his family to Ireland but has no housing. He's trying to get on the housing list. In the meantime, Warren tells me that he keeps being assigned beds in temporary accomodation on the second or third floor which he can't get to because the hostel has no elevator.
Wyatt	Wyatt comes in with his fiancé. He does all the talking. His legs are infected, he’s wrapped them up with cellotape and toilet paper and shows them multiple times. He says he is in a lot of pain. He also makes a member of staff know that him and his fiancé will be seen together. He says that the last time, she got to go in and say what he’d been doing to her. When she goes to see the GP, Wyatt go…
Woman1	A woman comes in in her pyjama bottoms and slippers – in and out of her appointment – and is told by a member of staff to wait a second. She gets angry, begins yelling at the member of staff for speaking to her that way. She says she’s pregnant and doesn’t want the whole clinic to know ‘you stupid cunt’. Of course, then the whole clinic knows that she is pregnant and the people in the waiting roo…
Woman10	Woman 10 says the Irish social welfare system is the best ever but works to stay busy. She feels better when she’s busy.
Woman2	I learn that a clinic patient died last week, a young woman, of overdose in her hostel. A member of staff had also mentioned her to me. She was pregnant and didn’t want to be.
Woman3	Woman 3 is speaking to a friend. She said goodnight to her roommate the other night and woke up to find her dead in the hostel room. “I’m the one who found her. I went over to wake her up and saw one side of her face was black. All night I slept with her like that”
Woman4	Patients also talk about needing longer methadone prescriptions (normally Tuesday, Thursday, Sunday) but two ask to skip Sunday because they are going home to see their mothers (Man 3, Woman 4)
Woman5	On separate occasions, I watch 3 individuals (Man4, Woman 5, Jamie) spend over an hour on hold with the Free Phone (calling and being number 27… but phone cuts off after an hour?! Wasted time)
Woman6	Woman 6 tells her friend that women’s shelters don’t accept homeless women because they think they are ‘putting on an act’ to get into better accommodation
Woman7	Ulcer/infection seems to be one of the more common presenting problems. Woman 7 comes in with chest pain.
Woman8	Towards the end of my visit, Woman 8 staggers into the clinic, hunched forward. The back of her white sweats are stained brown/red. She seems distraught and is talking to a member of staff. “She’s in a very bad state, this one” says Pauline. “She thinks she broke her wrist but there’s no way. She’s convinced that she broke it.”
Woman9	This morning, three different people mention sleeplessness (Man 6, Man 7, Woman 9).
Woman11	Woman 11 asks a member of staff for just about every pill in the book. She starts to cry and say she’s depressed at one point. When the staff member sees through this, she perks right up again. Her final resort is asking for a pregnancy test. “Do you think you might be pregnant?” the staff member asks. “Sure you never know.!”
Woman12	At one point, a group of five women come in. Two on ‘one side’ three on ‘the other’. Two of the young women are screaming at each other and go to take things outside. As one ‘side’ leaves, the younger woman in the shouting match (Woman 12), still inside, rips off her coat to go and follow them out, seemingly to fight. Her friends follow her, trying to calm her down. She comes back in and is very …
Woman13	Woman 13 is in accompanying Eimear and Teresa warns her against a particular stabilisation facility. '"That place is a kip." The woman takes her advice. She was going to go in, but now won’t.
